# Supplementary material for: Green Tea with Rhubarb Root Reduces Plasma Lipids While Preserving Gut Microbial Stability in a Healthy Human Cohort
Source: Metabolites. 2025 Feb 19;15(2):139. doi: 10.3390/metabo15020139 (PMC11857281; doi:10.3390/metabo15020139)
Supplement: Supplementary file 1 [file metabolites-15-00139-s001.zip]

Archive with 1 entries (1 files):
- metabolites-3464019-supplementary.xls
