# Supplementary material for: Green Tea with Rhubarb Root Reduces Plasma Lipids While Preserving Gut Microbial Stability in a Healthy Human Cohort
Source: Metabolites. 2025 Feb 19;15(2):139. doi: 10.3390/metabo15020139 (PMC11857281; doi:10.3390/metabo15020139)
Supplement: Supplementary file 1 [file metabolites-15-00139-s001.zip › metabolites-3464019-supplementary.xls]

## Sheet: Supplementary table 1
Optimised LC-MS/MS parameters
Compound	Rt (min)	Transitions	Collision Energy (eV)
Epigallocatechin (EGC)	5.22	307.088>139.00	16
		307.088>162.92	21
Epicatechin (EC)	6.67	291.212>139.00	16
		291.212>227.17	14
Epigallocatechingallate (EGCG)	6.88	459.088>139.00	23
		459.088>289.00	9
Epicatechingallate (ECG)	10.14	443.088>123.00	19
		443.088>273.00	9

## Sheet: Supplementary table 2
Participant number	Class	Pre intervention						Post-intervention
		Chol	LDL	HDL	Trig	non-HDL	Chol/HDL ratio	Chol	LDL	HDL	Trig	non-HDL	Chol/HDL ratio
1	Green	6.65	4.47	1.62	1.23	5.03	4.1	6.32	3.84	1.6	1.94	4.72	4
2	Green	4.58	2.94	1.27	0.82	3.31	3.6	4.42	2.65	1.4	0.81	3.02	3.2
3	Green	4.5	2.94	1.16	0.89	3.34	3.9	3.99	2.46	1.13	0.87	2.86	3.5
4	Green	4.72	>2.87	1.61	>0.51	3.11	2.9	4.75	2.55	1.8	0.89	2.95	2.6
5	Green	4.21	2.3	1.08	1.82	3.13	3.9	3.64	1.99	0.95	1.55	2.69	3.8
6	Green	5.6	3.11	1.59	1.98	4.01	3.5	4.79	2.52	1.33	2.06	3.46	3.6
7	Green	4.68	2.89	1.1	1.51	3.58	4.3	4.96	3.12	1.2	1.4	3.76	4.1
8	Green	4.63	2.19	2.04	0.88	2.59	2.3	5.07	2.57	2.1	0.88	2.97	2.4
9	Green	6.31	4.6	1.09	1.37	5.22	5.8	5.56	3.87	0.99	1.55	4.57	5.6
10	Green	4.57	2.46	1.68	0.94	2.89	2.7	4.55	2	1.71	1.84	2.84	2.7
11	Green	2.85	<1.09	1.52	<0.51	1.33	1.9	2.75	>0.76	1.75	<0.51	1	1.6
12	Green	6.86	4.61	1.27	2.15	5.59	5.4	6.85	4.6	1.25	2.21	5.6	5.5
13	Green	6.42	4.15	1.95	0.7	4.47	3.3	5.83	3.44	1.92	1.04	3.91	3
14	Green	5.1	2.44	2.43	0.51	2.67	2.1	5.01	2.31	2.47	0.51	2.54	2
15	Rhubarb	4.41	3	0.91	1.1	3.5	4.8	3.44	2.27	0.75	0.93	2.69	4.6
16	Rhubarb	6.29	4.72	1.13	0.97	5.16	5.6	6.66	4.43	1.03	2.65	5.63	6.5
17	Rhubarb	4.86	3.18	0.97	1.56	3.89	5	4.77	3.05	0.96	1.67	3.81	5
18	Rhubarb	5.38	2.7	2.43	0.56	2.95	2.2	4.89	2.12	2.5	0.6	2.39	2
19	Rhubarb	6.99	5.05	1.54	0.88	5.45	4.5	6.82	4.57	1.83	0.93	4.99	3.7
20	Rhubarb	5.45	3.67	1.47	0.68	3.98	3.7	5.78	3.86	1.43	1.07	4.35	4
21	Rhubarb	4.67	1.95	1.42	2.85	3.25	3.3	3.99	1.72	1.32	2.08	2.67	3
22	Rhubarb	3.69	1.71	1.72	0.52	1.95	2.1	3.59	>1.64	1.71	<0.51	1.88	2.1
23	Rhubarb	6.18	4.44	1.21	1.16	4.97	5.1	6.26	4.26	1.2	1.76	5.06	5.2
24	Rhubarb	7	4.67	1.91	0.92	5.09	3.7	6.25	4.07	1.62	1.24	4.63	3.9
25	Rhubarb	4.44	2.16	1.43	1.87	3.01	3.1	3.55	1.86	1.07	1.37	2.48	3.3
26	Rhubarb	3.99	2.38	1.24	0.81	2.75	3.2	4.03	>2.44	1.35	<0.51	2.68	3
27	Rhubarb	4.11	2.08	1.78	0.55	2.33	2.3	3.79	1.92	1.55	0.71	2.24	2.4
28	Rhubarb	4.03	2.54	1.17	0.71	2.86	3.4	4.1	2.54	1.28	0.62	2.82	3.2
29	Rhubarb	5.08	3.33	1.37	0.84	3.71	3.7	5.15	2.92	162	1.34	3.53	3.2
30	Rhubarb	5.78	3.73	1.59	1.01	4.19	3.6	5.53	3.45	1.93	1	3.9	3.4
31	Rhubarb	7.75	5.31	2.1	0.74	5.65	3.7	6.64	4.38	1.85	0.91	4.79	3.6
32	Senna	5.01	2.94	1.12	2.08	3.89	4.5	5.51	2.97	1.29	2.76	4.22	4.3
33	Senna	6.48	3.11	2.05	2.9	4.43	3.2	5.98	2.79	1.74	3.2	4.24	3.4
34	Senna	6.18	3.75	1.47	2.11	4.71	4.2	5.96	3.57	1.7	1.51	4.26	3.5
35	Senna	5.19	2.56	2.22	0.91	2.97	2.3	4.9	2.46	2.18	0.57	2.72	2.2
36	Senna	6.59	3.8	1.94	1.86	4.65	3.4	6.89	4.17	2.17	1.2	4.72	3.2
37	Senna	3.96	2.08	1.5	0.84	2.46	2.6	4.26	2.21	1.67	0.84	2.59	2.6
38	Senna	6.81	4.51	1.3	2.19	5.51	5.2	6.34	3.76	1.28	2.87	5.06	5
39	Senna	4.95	2.8	1.61	1.19	3.34	3.1	4.28	2.44	1.37	1.04	2.91	3.1
40	Senna	3.97	2.05	1.46	1.02	2.51	2.7	4.18	2	1.5	1.49	2.68	2.8
41	Senna	3.75	1.91	1.28	1.23	2.47	2.9	3.31	1.46	1.18	1.47	2.13	2.8
42	Senna	4.98	3.25	1.47	0.58	3.51	3.4	5.51	3.51	1.64	0.79	3.87	3.4
43	Senna	5.51	3.78	1.18	1.22	4.33	4.7	4.8	3.4	1.07	0.73	3.73	4.5
44	Senna	5.52	3.29	1.47	1.68	4.05	3.8	4.54	2.49	1.57	1.05	2.97	2.9
45	Senna	6.5	3.93	2.12	0.99	4.38	3.1	6.81	4.01	2.21	1.3	4.6	3.1
46	Senna	5.43	2.64	2.49	0.66	2.94	2.2	5.58	3.2	1.93	0.99	3.65	2.9
47	Senna	6.7	4.15	1.45	2.43	5.25	4.6	6.62	3.84	1.53	2.75	5.09	4.3

## Sheet: Supplementary table 3
ANOVA Table			Cholesterol						ANOVA Table		triglycerides						ANOVA Table		HDL						ANOVA Table		LDL-Cholesterol						ANOVA Table			Cholesterol.HDL-Cholesterol.ratio					ANOVA Table		Non HDL-Cholesterol
Fixed Effects									Fixed Effects								Fixed Effects								Fixed Effects								Fixed Effects								Fixed Effects
	Df	Sum Sq	Mean Sq	F value	Pr(>F)	Signif.				Df	Sum Sq	Mean Sq	F value	Pr(>F)	Signif.			Df	Sum Sq	Mean Sq	F value	Pr(>F)	Signif.			Df	Sum Sq	Mean Sq	F value	Pr(>F)	Signif.			Df	Sum Sq	Mean Sq	F value	Pr(>F)	Signif.			Df	Sum Sq	Mean Sq	F value	Pr(>F)	Signif.
Time	1	1.087	1.0874	11.268	0.00163	**			Time	1	0.275	0.27454	2.69	0.108			Time	1	0.001	0.000957	0.053	0.819			Time	1	1.4738	1.4738	26.054	6.83e-06	***		Time	1	0.2554	0.25543	5.061	0.0295	*		Time	1	0.958	0.9581	13.256	0.000711	***
Treatment X Time	2	0.103	0.0517	0.536	0.58908				Treatment X Time	2	0.057	0.02859	0.28	0.757			Treatment X Time	2	0.0051	0.002559	0.142	0.868			Treatment X Time	2	0.1434	0.0717	1.268	0.291			Treatment X Time	2	0.0387	0.01936	0.383	0.6837			Treatment X Time	2	0.077	0.0383	0.529	0.592676
Residuals	44	4.246	0.0965						Residuals	44	4.491	0.10207					Residuals	44	0.7924	0.01801					Residuals	44	2.4889	0.0566					Residuals	44	2.2209	0.05047					Residuals	44	3.18	0.0723
Random Effects									Random Effects								Random Effects								Random Effects								Random Effects								Random Effects
	Df	Sum Sq	Mean Sq	F value	Pr(>F)	Signif.				Df	Sum Sq	Mean Sq	F value	Pr(>F)	Signif.			Df	Sum Sq	Mean Sq	F value	Pr(>F)	Signif.			Df	Sum Sq	Mean Sq	F value	Pr(>F)	Signif.			Df	Sum Sq	Mean Sq	F value	Pr(>F)	Signif.			Df	Sum Sq	Mean Sq	F value	Pr(>F)	Signif.
Treatment	2	2.48	1.238	0.582	0.5632				Treatment	2	2.909	1.455	2.284	0.1144			Treatment	2	0.367	0.1835	0.658	0.523			Treatment	2	1.06	0.529	0.308	0.7363			Treatment	2	1.13	0.567	0.31	0.73506			Treatment	2	1.45	0.727	0.366	0.6954
Age	1	15.11	15.111	7.104	0.0109	*			Age	1	3.494	3.494	5.487	0.024	*		Age	1	0.222	0.222	0.797	0.3772			Age	1	6.61	6.605	3.85	0.0564	.		Age	1	1.36	1.365	0.746	0.39251			Age	1	11.69	11.688	5.889	0.0196	*
BMI	1	1.49	1.493	0.702	0.4069				BMI	1	3.065	3.065	4.814	0.0338	*		BMI	1	1.828	1.8284	6.56	0.0141	*		BMI	1	3.04	3.04	1.772	0.1903			BMI	1	14.37	14.366	7.857	0.00763	**		BMI	1	6.46	6.463	3.257	0.0783	.
Residuals	42	89.34	2.127						Residuals	42	26.745	0.637					Residuals	42	11.707	0.2787					Residuals	42	72.05	1.715					Residuals	42	76.79	1.828					Residuals	42	83.36	1.985
baseline-Hoc Analysis									baseline-Hoc Analysis								baseline-Hoc Analysis								baseline-Hoc Analysis								baseline-Hoc Analysis								baseline-Hoc Analysis
contrast	Df	estimate	SE	t.ratio	p.value	Signif.			contrast	Df	estimate	SE	t.ratio	p.value	Signif.		contrast	Df	estimate	SE	t.ratio	p.value	Signif.		contrast	Df	estimate	SE	t.ratio	p.value	Signif.		contrast	Df	estimate	SE	t.ratio	p.value	Signif.		contrast	Df	estimate	SE	t.ratio	p.value	Signif.
baseline - post intervention	44	-0.21	4 0.0643	-3.331	0.0018	**			baseline - post intervention	44	0.11	0.0661	1.661	0.1038			baseline - post intervention	44	-0.00521	0.0278	-0.187	0.8522			baseline - post intervention	44	-0.252	0.0492	-5.119	<0.0001	***		baseline - post intervention	44	-0.107	0.0465	-2.306	0.0259	**		baseline - post intervention	44	-0.203	0.0556	-3.643	0.0007	***
contrast	Df	estimate	SE	t.ratio	p.value				contrast	Df	estimate	SE	t.ratio	p.value	Signif.		contrast	Df	estimate	SE	t.ratio	p.value	Signif.		contrast	Df	estimate	SE	t.ratio	p.value	Signif.		contrast	Df	estimate	SE	t.ratio	p.value	Signif.		contrast	Df	estimate	SE	t.ratio	p.value	Signif.
Green tea - Rhubarb root	42	-0.291	0.382	-0.762	0.7281				Green tea - Rhubarb root	42	-0.0294	0.209	-0.14	0.9892			Green tea - Rhubarb root	42	0.1211	0.138	0.876	0.6582			Green tea - Rhubarb root	42	-0.406 0	0.343	-1.183	0.4698			Green tea - Rhubarb root	42	-0.438	0.354	-1.238	0.4379			Green tea - Rhubarb root	42	-0.4187 0	0.369	-1.135	0.4984
Green tea - Senna	42	-0.474	0.393	-1.204	0.4575				Green tea - Senna	42	-0.4276	0.215	-1.987	0.128			Green tea - Senna	42	0.0109	0.142	0.077	0.9968			Green tea - Senna	42	-0.289 0	0.353	-0.817	0.6946			Green tea - Senna	42	-0.241	0.365	-0.661	0.7873			Green tea - Senna	42	-0.4821 0	0.38	-1.269	0.4204
Rhubarb root - Senna	42	-0.183	0.362	-0.504	0.8697				Rhubarb root - Senna	42	-0.3982	0.198	-2.011	0.1221			Rhubarb root - Senna	42	-0.1102	0.131	-0.841	0.6798			Rhubarb root - Senna	42	0.117 0	0.325	0.36	0.931			Rhubarb root - Senna	42	0.197	0.336	0.588	0.8271			Rhubarb root - Senna	42	-0.0634 0	0.35	-0.181	0.9821
contrast	Df	estimate	SE	t.ratio	p.value	Signif.			contrast	Df	estimate	SE	t.ratio	p.value	Signif.		contrast	Df	estimate	SE	t.ratio	p.value			contrast	Df	estimate	SE	t.ratio	p.value	Signif.		contrast	Df	estimate	SE	t.ratio	p.value	Signif.		contrast	Df	estimate	SE	t.ratio	p.value	Signif.
Green tea: baseline - post intervention	44	-0.228	0.117	-1.941	0.0587	.			Green tea: baseline - post intervention	44	0.16	0.121	1.325	0.192			Green tea: baseline - post intervention	44	0.01357	0.0507	0.268	0.7903			Green tea: baseline - post intervention	44	-0.313	0.0899	-3.48	0.0011	**		Green tea: baseline - post intervention	44	-0.15	0.0849	-1.766	0.0843	.		Green tea: baseline - post intervention	44	-0.241	0.102	-2.376	0.0219	**
Rhubarb root: baseline - post intervention	44	-0.286	0.107	-2.683	0.0102	*			Rhubarb root: baseline - post intervention	44	0.1276	0.11	1.165	0.2503			Rhubarb root: baseline - post intervention	44	-0.02294	0.046	-0.498	0.6207			Rhubarb root: baseline - post intervention	44	-0.301	0.0816	-3.692	0.0006	***		Rhubarb root: baseline - post intervention	44	-0.0529	0.0771	-0.687	0.4957			Rhubarb root: baseline - post intervention	44	-0.244	0.0922	-2.647	0.0112	**
Senna: baseline – post intervention	44	-0.129	0.11	-1.172	0.2474				Senna: baseline – post intervention	44	0.0419	0.113	0.371	0.7126			Senna: baseline – post intervention	44	-0.00625	0.0474	-0.132	0.8958			Senna: baseline – post intervention	44	-0.142	0.0841	-1.687	0.0986	.		Senna: baseline – post intervention	44	-0.1187	0.0794	-1.495	0.1421			Senna: baseline – post intervention	44	-0.122	0.095	-1.289	0.2042
Marginal Means									Marginal Means								Marginal Means								Marginal Means								Marginal Means								Marginal Means
Grand Mean	5.19691								Grand Mean	1.27617							Grand Mean	1.54851							Grand Mean	3.07117							Grand Mean	3.53511							Grand Mean	3.65138
Treatment	Green tea	Rhubarb root	Senna						Treatment	Post	Pre						Treatment	Post	Pre						Treatment	Post	Pre						Treatment	Post	Pre						Treatment	Post	Pre
	5.00607	5.15706	5.40625							1.33021	1.22213							1.54532	1.5517							2.94596	3.19638							3.48298	3.58723							3.55043	3.75234
Time	baseline	post intervention							Time	Green	Rhubarb	Senna					Time	Green	Rhubarb	Senna					Time	Green	Rhubarb	Senna					Time	Green	Rhubarb	Senna					Time	Green	Rhubarb	Senna
	5.08936	5.30447								1.21	1.10676	1.51406						1.53607	1.48206	1.63						2.91929	3.18	3.08844						3.475	3.67941	3.43438						3.47	3.68323	3.77625
Interaction									Interaction								Interaction								Interaction								Interaction								Interaction
	Time									Time								Time								Time								Time								Time
Treatment	baseline	post intervention							Treatment	Post	Pre						Treatment	Post	Pre						Treatment	Post	Pre						Treatment	Post	Pre						Treatment	Post	Pre
Green tea	4.89214	5.12							Green tea	1.29	1.13						Green tea	1.54286	1.52929						Green tea	2.76286	3.07571						Green tea	3.4	3.55						Green tea	3.34929	3.59071
Rhubarb root tea	5.01412	5.3							Rhubarb root tea	1.17059	1.04294						Rhubarb root tea	1.47059	1.49353						Rhubarb root tea	3.02941	3.33059						Rhubarb root tea	3.65294	3.70588						Rhubarb root tea	3.56118	3.80529
Senna tea	5.34187	5.47063							Senna tea	1.535	1.49313						Senna tea	1.62688	1.63312						Senna tea	3.0175	3.15937						Senna tea	3.375	3.49375						Senna tea	3.715	3.8375
Column1	Column2	Column3	Column4	Column5	Column6	Column7	Column8	Column9	Column12	Column11							Column12								Column12								Column12								Column12
